# Supplementary material for: ﻿First mitogenomic characterization of Macromotettixoides (Orthoptera, Tetrigidae), with the descriptions of two new species
Source: Zookeys. 2024 Mar 14;1195:95–120. doi: 10.3897/zookeys.1195.112623 (PMC10958162; doi:10.3897/zookeys.1195.112623)
Supplement: XML Treatment for Macromotettixoides maoershanensis [file zookeys.1195.112623-treatment1.xml]

<!DOCTYPE tp:taxon-treatment
  PUBLIC "-//TaxonX//DTD Taxonomic Treatment Publishing DTD v0 20100105//EN" "tax-treatment-NSO.dtd">
<tp:taxon-treatment xmlns:tp="http://www.plazi.org/taxpub"><tp:treatment-meta><kwd-group><label>Taxon classification</label><kwd>
                <named-content content-type="kingdom">Animalia</named-content>
              </kwd><kwd>
                <named-content content-type="order">Orthoptera</named-content>
              </kwd><kwd>
                <named-content content-type="family">Tetrigidae</named-content>
              </kwd></kwd-group><mixed-citation publication-type="journal"><person-group><name><surname>Luo</surname><given-names>Jieling</given-names></name><name><surname>Zhang</surname><given-names>Rongjiao</given-names></name><name><surname>Deng</surname><given-names>Weian</given-names></name></person-group><article-title>﻿First mitogenomic characterization of <italic><tp:taxon-name><tp:taxon-name-part taxon-name-part-type="genus" reg="Macromotettixoides">Macromotettixoides</tp:taxon-name-part></tp:taxon-name></italic> (<tp:taxon-name><tp:taxon-name-part taxon-name-part-type="order">Orthoptera</tp:taxon-name-part></tp:taxon-name>, <tp:taxon-name><tp:taxon-name-part taxon-name-part-type="family">Tetrigidae</tp:taxon-name-part></tp:taxon-name>), with the descriptions of two new species</article-title><source>Zookeys</source><day>14</day><month>03</month><year>2024</year><volume>1195</volume><fpage>95</fpage><lpage>120</lpage><pub-id pub-id-type="doi">10.3897/zookeys.1195.112623</pub-id></mixed-citation></tp:treatment-meta><tp:nomenclature><label>﻿</label><tp:taxon-name>
              <object-id xmlns:xlink="http://www.w3.org/1999/xlink" content-type="arpha" xlink:type="simple">AB2D963A-1B2F-55DB-8ED1-6B5F6B54C934</object-id>
              <tp:taxon-name-part taxon-name-part-type="genus" reg="Macromotettixoides">Macromotettixoides</tp:taxon-name-part>
              <tp:taxon-name-part taxon-name-part-type="species" reg="maoershanensis">maoershanensis</tp:taxon-name-part>
              <object-id xmlns:xlink="http://www.w3.org/1999/xlink" content-type="zoobank" xlink:type="simple">https://zoobank.org/EB83298E-FE9B-4536-9D58-60177DF22802</object-id>
            </tp:taxon-name><tp:taxon-status xmlns:xlink="http://www.w3.org/1999/xlink" xlink:type="simple">sp. nov.</tp:taxon-status><xref ref-type="fig" rid="F6">Figs 6</xref><xref ref-type="fig" rid="F7">, 7</xref></tp:nomenclature><tp:treatment-sec sec-type="material" id="SECID0EGYAI"><title>Materials examined.</title><p><bold><italic>Holotype</italic></bold>: China ♀; Guangxi, Guilin, Xing’an Country, Gaozhai; <named-content xmlns:xlink="http://www.w3.org/1999/xlink" content-type="dwc:verbatimCoordinates" xlink:type="simple"><named-content content-type="geo-json" specific-use="{&#34;type&#34;:&#34;Point&#34;,&#34;coordinates&#34;:[110.492778,25.859722]}" id="NCID0EUYAI" xlink:type="simple">25°51'35"N, 110°29'34"E</named-content></named-content>; alt. 652.7 m; 12.VII.2021; Wei’an Deng, Chaomei Huang leg. <bold><italic>Paratypes</italic></bold>: China 5♀, 1♂; Guangxi, Guilin, Xing’an Country, Gaozhai; <named-content xmlns:xlink="http://www.w3.org/1999/xlink" content-type="dwc:verbatimCoordinates" xlink:type="simple"><named-content content-type="geo-json" specific-use="{&#34;type&#34;:&#34;Point&#34;,&#34;coordinates&#34;:[110.492778,25.859722]}" id="NCID0E6YAI" xlink:type="simple">25°51'35"N, 110°29'34"E</named-content></named-content>; alt. 652.7 m; 20.VII.2022, Jieling Luo, Chaomei Huang leg. 6♀, 2♂; Guangxi prov., Guilin, Longsheng Country, Hongtan; 25°36'34"N, 109°57'55"E; alt. 818 m; 04–9.VII.2022; Jieling Luo, Chaomei Huang leg.</p><fig id="F6" position="float" orientation="portrait"><object-id xmlns:xlink="http://www.w3.org/1999/xlink" content-type="doi" xlink:type="simple">10.3897/zookeys.1195.112623.figure6</object-id><object-id xmlns:xlink="http://www.w3.org/1999/xlink" content-type="arpha" xlink:type="simple">18E6BBAF-91BA-5400-B3F6-73AB3AC01004</object-id><label>Figure 6.</label><caption><p><italic><tp:taxon-name><tp:taxon-name-part taxon-name-part-type="genus" reg="Macromotettixoides">Macromotettixoides</tp:taxon-name-part><tp:taxon-name-part taxon-name-part-type="species" reg="maoershanensis">maoershanensis</tp:taxon-name-part></tp:taxon-name></italic> sp. nov., holotype female <bold>A</bold> body, dorsal view <bold>B</bold> the same, lateral view <bold>C</bold> head and anterior part of pronotum, dorsal view <bold>D</bold> the same, lateral view <bold>E</bold> head, frontal view.</p></caption><graphic xmlns:xlink="http://www.w3.org/1999/xlink" xlink:href="zookeys-1195-095_article-112623__-g006.jpg" position="float" orientation="portrait" xlink:type="simple" id="oo_1001324.jpg"><uri content-type="original_file" xlink:type="simple">https://binary.pensoft.net/fig/1001324</uri></graphic></fig><fig id="F7" position="float" orientation="portrait"><object-id xmlns:xlink="http://www.w3.org/1999/xlink" content-type="doi" xlink:type="simple">10.3897/zookeys.1195.112623.figure7</object-id><object-id xmlns:xlink="http://www.w3.org/1999/xlink" content-type="arpha" xlink:type="simple">1D629684-8357-54F6-BB26-A71937D4DC50</object-id><label>Figure 7.</label><caption><p><italic><tp:taxon-name><tp:taxon-name-part taxon-name-part-type="genus" reg="Macromotettixoides">Macromotettixoides</tp:taxon-name-part><tp:taxon-name-part taxon-name-part-type="species" reg="maoershanensis">maoershanensis</tp:taxon-name-part></tp:taxon-name></italic> sp. nov., holotype female <bold>A</bold> left fore femur, lateral view <bold>B</bold> left mid femur, lateral view <bold>C</bold> left hind femur, lateral view <bold>D</bold> left hind tibia, lateral view <bold>E</bold> left posterior tarsus, lateral view <bold>F</bold> subgenital plate of female, lateral view <bold>G</bold> subgenital plate of female, ventral view. male, paratype <bold>H</bold> body in dorsal view <bold>I</bold> body in lateral view.</p></caption><graphic xmlns:xlink="http://www.w3.org/1999/xlink" xlink:href="zookeys-1195-095_article-112623__-g007.jpg" position="float" orientation="portrait" xlink:type="simple" id="oo_1001325.jpg"><uri content-type="original_file" xlink:type="simple">https://binary.pensoft.net/fig/1001325</uri></graphic></fig></tp:treatment-sec><tp:treatment-sec sec-type="diagnosis" id="SECID0EQ2AI"><title>Diagnosis.</title><p>New species is generally similar to <italic><tp:taxon-name><tp:taxon-name-part taxon-name-part-type="genus" reg="Macromotettixoides">M.</tp:taxon-name-part><tp:taxon-name-part taxon-name-part-type="species" reg="orthomargina">orthomargina</tp:taxon-name-part></tp:taxon-name></italic> (Figs <xref ref-type="fig" rid="F8">8</xref>, <xref ref-type="fig" rid="F9">9</xref>) from which it differs in the width of vertex between eyes 2.0× the width of a compound eye (the width of vertex between eyes 3.0× the width of a compound eye in <italic><tp:taxon-name><tp:taxon-name-part taxon-name-part-type="genus" reg="Macromotettixoides">M.</tp:taxon-name-part><tp:taxon-name-part taxon-name-part-type="species" reg="orthomargina">orthomargina</tp:taxon-name-part></tp:taxon-name></italic>); upper margin of pronotum wide arch-like in lateral view (upper margin of pronotum wavy in lateral view in <italic><tp:taxon-name><tp:taxon-name-part taxon-name-part-type="genus" reg="Macromotettixoides">M.</tp:taxon-name-part><tp:taxon-name-part taxon-name-part-type="species" reg="orthomargina">orthomargina</tp:taxon-name-part></tp:taxon-name></italic>); the lower margin of hind pronotal process curved (the lower margin of hind pronotal process is straight in <italic><tp:taxon-name><tp:taxon-name-part taxon-name-part-type="genus" reg="Macromotettixoides">M.</tp:taxon-name-part><tp:taxon-name-part taxon-name-part-type="species" reg="orthomargina">orthomargina</tp:taxon-name-part></tp:taxon-name></italic>); lower outer carina of hind femora smooth and without projection (posteromedian of lower outer carina of hind femora with two or three projections in <italic><tp:taxon-name><tp:taxon-name-part taxon-name-part-type="genus" reg="Macromotettixoides">M.</tp:taxon-name-part><tp:taxon-name-part taxon-name-part-type="species" reg="orthomargina">orthomargina</tp:taxon-name-part></tp:taxon-name></italic>); lower margin of hind femora serrated (lower margin of hind femora big sawtooth in <italic><tp:taxon-name><tp:taxon-name-part taxon-name-part-type="genus" reg="Macromotettixoides">M.</tp:taxon-name-part><tp:taxon-name-part taxon-name-part-type="species" reg="orthomargina">orthomargina</tp:taxon-name-part></tp:taxon-name></italic>). It is also similar to <italic><tp:taxon-name><tp:taxon-name-part taxon-name-part-type="genus" reg="Macromotettixoides">M.</tp:taxon-name-part><tp:taxon-name-part taxon-name-part-type="species" reg="undulatifemura">undulatifemura</tp:taxon-name-part></tp:taxon-name></italic><xref ref-type="bibr" rid="B10">Deng et al. (2012)</xref> but differs from the latter by median carina of pronotum slightly arc in profile (median carina of pronotum undulated in profile in <italic><tp:taxon-name><tp:taxon-name-part taxon-name-part-type="genus" reg="Macromotettixoides">M.</tp:taxon-name-part><tp:taxon-name-part taxon-name-part-type="species" reg="undulatifemura">undulatifemura</tp:taxon-name-part></tp:taxon-name></italic>); apex of hind pronotal process rounded (apex of hind pronotal process slightly concave in <italic><tp:taxon-name><tp:taxon-name-part taxon-name-part-type="genus" reg="Macromotettixoides">M.</tp:taxon-name-part><tp:taxon-name-part taxon-name-part-type="species" reg="undulatifemura">undulatifemura</tp:taxon-name-part></tp:taxon-name></italic>); lower margin of hind femora serrated (lower margin of hind femora with five or six teeth and undulated in <italic><tp:taxon-name><tp:taxon-name-part taxon-name-part-type="genus" reg="Macromotettixoides">M.</tp:taxon-name-part><tp:taxon-name-part taxon-name-part-type="species" reg="undulatifemura">undulatifemura</tp:taxon-name-part></tp:taxon-name></italic>).</p><fig id="F8" position="float" orientation="portrait"><object-id xmlns:xlink="http://www.w3.org/1999/xlink" content-type="doi" xlink:type="simple">10.3897/zookeys.1195.112623.figure8</object-id><object-id xmlns:xlink="http://www.w3.org/1999/xlink" content-type="arpha" xlink:type="simple">A03DB5AD-A7D6-52E0-A685-0124D1796D58</object-id><label>Figure 8.</label><caption><p><italic><tp:taxon-name><tp:taxon-name-part taxon-name-part-type="genus" reg="Macromotettixoides">M.</tp:taxon-name-part><tp:taxon-name-part taxon-name-part-type="species" reg="orthomargina">orthomargina</tp:taxon-name-part></tp:taxon-name></italic>, female <bold>A</bold> body, dorsal view <bold>B</bold> the same, lateral view <bold>C</bold> head and anterior part of pronotum, dorsal view <bold>D</bold> the same, lateral view <bold>E</bold> head, frontal view.</p></caption><graphic xmlns:xlink="http://www.w3.org/1999/xlink" xlink:href="zookeys-1195-095_article-112623__-g008.jpg" position="float" orientation="portrait" xlink:type="simple" id="oo_1001326.jpg"><uri content-type="original_file" xlink:type="simple">https://binary.pensoft.net/fig/1001326</uri></graphic></fig><fig id="F9" position="float" orientation="portrait"><object-id xmlns:xlink="http://www.w3.org/1999/xlink" content-type="doi" xlink:type="simple">10.3897/zookeys.1195.112623.figure9</object-id><object-id xmlns:xlink="http://www.w3.org/1999/xlink" content-type="arpha" xlink:type="simple">E46CE1BD-C6F7-50DF-858B-8530A8FF828A</object-id><label>Figure 9.</label><caption><p><italic><tp:taxon-name><tp:taxon-name-part taxon-name-part-type="genus" reg="Macromotettixoides">M.</tp:taxon-name-part><tp:taxon-name-part taxon-name-part-type="species" reg="orthomargina">orthomargina</tp:taxon-name-part></tp:taxon-name></italic>, female <bold>A</bold> left fore femur, lateral view <bold>B</bold> left mid femur, lateral view <bold>C</bold> left hind femur, lateral view <bold>D</bold> left hind tibia, lateral view <bold>E</bold> left posterior tarsus, lateral view <bold>F</bold> subgenital plate of female, lateral view <bold>G</bold> subgenital plate of female, ventral view. male, paratype.</p></caption><graphic xmlns:xlink="http://www.w3.org/1999/xlink" xlink:href="zookeys-1195-095_article-112623__-g009.jpg" position="float" orientation="portrait" xlink:type="simple" id="oo_1001327.jpg"><uri content-type="original_file" xlink:type="simple">https://binary.pensoft.net/fig/1001327</uri></graphic></fig></tp:treatment-sec><tp:treatment-sec sec-type="description" id="SECID0EYBBI"><title>Description.</title><p><bold>Female.</bold> short and small size. Body length 7–8 mm, pronotum length 6–7 mm, hind femur length 4–5 mm.</p><p><bold><italic>Head</italic>.</bold> Head and eyes not exserted above pronotal surface (Fig. <xref ref-type="fig" rid="F6">6B</xref>). Compound eyes nearly rounded; in dorsal view, width of vertex between eyes 2× width of a compound eye; anterior margin of fastigium nearly straight, surpassing anterior margin of eye; median carina visible anteriorly; vertex uneven with paired fossulae (Fig. <xref ref-type="fig" rid="F6">6C</xref>). In lateral view, frontal ridge and vertex forming fillet; frontal costa concave between eyes, protruded anteriorly, and wide arc between antennal grooves (Fig. <xref ref-type="fig" rid="F6">6D</xref>). In frontal view, lateral ocelli are located on both sides of frontal costa, frontal costa bifurcated above lateral ocelli, the bifurcation of the frontal costa in the middle of the compound eye height; longitudinal furrow divergent between antennae, width of longitudinal furrow of frontal ridge 1.3× antennal groove diameter (Fig. <xref ref-type="fig" rid="F6">6E</xref>). Antennae short, filiform, antennal grooves inserted below inferior margins of compound eyes, 15-segmented, the 10<sup>th</sup> and 11<sup>th</sup> segments are the longest, ~ 2.0–3.0× longer than its width. Eyes globose, lateral (paired) ocelli located in lowest third of compound eye height.</p><p><bold><italic>Thorax</italic>.</bold> Pronotum not smooth and has irregular tuberculate (Fig. <xref ref-type="fig" rid="F6">6A</xref>). In dorsal view, median carina of pronotum obvious, anterior margin of pronotum nearly truncate and not reaching the posterior margin of the compound eye; humeral angle obtuse angle, interhumeral carina visible; hind pronotal process narrow and short, surpassing knee of hind femur and almost reaching apex of hind femur and its apex rounded; In profile (Fig. <xref ref-type="fig" rid="F6">6B</xref>), median carina of pronotum slightly arch-like; lower margin of hind process curved, external lateral carinae of metazona also slightly curved, width of infrascapular area is 0.8–0.9 mm. Posterior angles of lateral lobes turned downwards, apex of posterior angles obtuse rounded, posterior margins of lateral lobes of pronotum only with ventral sinus and tegminal (upper) sinus absent. Tegmina and hind wings invisible.</p><p><bold><italic>Legs</italic>.</bold> Upper margin of fore and middle femora finely serrated, with carinated, ventral margins undulated (Fig. <xref ref-type="fig" rid="F7">7A, B</xref>). Hind femora robust and short, 2× as long as wide; with carinated, dorsal margin, and ventral margin finely serrated (Fig. <xref ref-type="fig" rid="F7">7C</xref>); antegenicular denticles and genicular denticles acute. Outer side and inner side of hind tibia with 5–7 spines (Fig. <xref ref-type="fig" rid="F7">7D</xref>). First segment of posterior tarsi is 1.5× as long as the third, pulvilli of first segment of posterior tarsi as long as the second, apices of first and second acute, apices of third right angle (Fig. <xref ref-type="fig" rid="F7">7E</xref>).</p><p><bold><italic>Abdomen</italic>.</bold> Ovipositor narrow and short; upper and lower valvulae with slender saw-like teeth; length of upper valvulae 2.0× its width. Length of subgenital plate 2.5× its width, middle of posterior margin of subgenital plate slightly triangular and projecting (Fig. <xref ref-type="fig" rid="F7">7F, G</xref>).</p><p><bold><italic>Coloration</italic>.</bold> Body dark brown. Hind tibia yellowish brown, with two light rings in the middle.</p><p><bold>Male.</bold> Similar to female, but smaller and narrower (Fig. <xref ref-type="fig" rid="F7">7H, I</xref>). Body length 6–8 mm, pronotum length 5–6 mm, hind femur length 4 mm. Width of vertex between eyes 2× width of compound eye. Subgenital plate short conical.</p></tp:treatment-sec><tp:treatment-sec sec-type="etymology" id="SECID0E2EBI"><title>Etymology.</title><p>The new species was named after the type locality, Maoershan, Guangxi, China.</p></tp:treatment-sec><tp:treatment-sec sec-type="distribution" id="SECID0EAFBI"><title>Distribution.</title><p>China: Guangxi.</p></tp:treatment-sec><ref-list><ref id="B10"><mixed-citation xmlns:xlink="http://www.w3.org/1999/xlink" xlink:type="simple"><person-group><name name-style="western"><surname>Deng</surname><given-names>W</given-names></name><name name-style="western"><surname>Zheng</surname><given-names>ZM</given-names></name><name name-style="western"><surname>Yang</surname><given-names>RG</given-names></name></person-group> (<year>2012</year>) <article-title>A new species in the genus <italic><tp:taxon-name><tp:taxon-name-part taxon-name-part-type="genus">Macromotettixoides</tp:taxon-name-part></tp:taxon-name></italic> Zheng (<tp:taxon-name><tp:taxon-name-part taxon-name-part-type="order">Orthoptera</tp:taxon-name-part></tp:taxon-name>: <tp:taxon-name><tp:taxon-name-part taxon-name-part-type="superfamily">Tetrigoidea</tp:taxon-name-part></tp:taxon-name>: <tp:taxon-name><tp:taxon-name-part taxon-name-part-type="family">Metrodoridae</tp:taxon-name-part></tp:taxon-name>) from Sichuan, China.</article-title><source>Entomotaxonomia</source><volume>34</volume>(<issue>02</issue>): <fpage>120</fpage>–<lpage>122</lpage>.</mixed-citation></ref></ref-list></tp:taxon-treatment>
