# Supplementary material for: ﻿First mitogenomic characterization of Macromotettixoides (Orthoptera, Tetrigidae), with the descriptions of two new species
Source: Zookeys. 2024 Mar 14;1195:95–120. doi: 10.3897/zookeys.1195.112623 (PMC10958162; doi:10.3897/zookeys.1195.112623)
Supplement: XML Treatment for Macromotettixoides brachycorna [file zookeys.1195.112623-treatment2.xml]

<!DOCTYPE tp:taxon-treatment
  PUBLIC "-//TaxonX//DTD Taxonomic Treatment Publishing DTD v0 20100105//EN" "tax-treatment-NSO.dtd">
<tp:taxon-treatment xmlns:tp="http://www.plazi.org/taxpub"><tp:treatment-meta><kwd-group><label>Taxon classification</label><kwd>
                <named-content content-type="kingdom">Animalia</named-content>
              </kwd><kwd>
                <named-content content-type="order">Orthoptera</named-content>
              </kwd><kwd>
                <named-content content-type="family">Tetrigidae</named-content>
              </kwd></kwd-group><mixed-citation publication-type="journal"><person-group><name><surname>Luo</surname><given-names>Jieling</given-names></name><name><surname>Zhang</surname><given-names>Rongjiao</given-names></name><name><surname>Deng</surname><given-names>Weian</given-names></name></person-group><article-title>﻿First mitogenomic characterization of <italic><tp:taxon-name><tp:taxon-name-part taxon-name-part-type="genus" reg="Macromotettixoides">Macromotettixoides</tp:taxon-name-part></tp:taxon-name></italic> (<tp:taxon-name><tp:taxon-name-part taxon-name-part-type="order">Orthoptera</tp:taxon-name-part></tp:taxon-name>, <tp:taxon-name><tp:taxon-name-part taxon-name-part-type="family">Tetrigidae</tp:taxon-name-part></tp:taxon-name>), with the descriptions of two new species</article-title><source>Zookeys</source><day>14</day><month>03</month><year>2024</year><volume>1195</volume><fpage>95</fpage><lpage>120</lpage><pub-id pub-id-type="doi">10.3897/zookeys.1195.112623</pub-id></mixed-citation></tp:treatment-meta><tp:nomenclature><label>﻿</label><tp:taxon-name>
              <object-id xmlns:xlink="http://www.w3.org/1999/xlink" content-type="arpha" xlink:type="simple">96C8B358-CB89-5DAB-994E-3357F2434752</object-id>
              <tp:taxon-name-part taxon-name-part-type="genus" reg="Macromotettixoides">Macromotettixoides</tp:taxon-name-part>
              <tp:taxon-name-part taxon-name-part-type="species" reg="brachycorna">brachycorna</tp:taxon-name-part>
              <object-id xmlns:xlink="http://www.w3.org/1999/xlink" content-type="zoobank" xlink:type="simple">https://zoobank.org/E88A7215-0F52-49E5-B63B-E26F7518BADA</object-id>
            </tp:taxon-name><tp:taxon-status xmlns:xlink="http://www.w3.org/1999/xlink" xlink:type="simple">sp. nov.</tp:taxon-status><xref ref-type="fig" rid="F10">Figs 10</xref><xref ref-type="fig" rid="F11">, 11</xref></tp:nomenclature><tp:treatment-sec sec-type="material" id="SECID0EWGBI"><title>Material examined.</title><p><bold><italic>Holotype</italic></bold>: China ♀; Guangxi Province, Hechi, Huanjiang, Yangmei’ao; <named-content xmlns:xlink="http://www.w3.org/1999/xlink" content-type="dwc:verbatimCoordinates" xlink:type="simple"><named-content content-type="geo-json" specific-use="{&#34;type&#34;:&#34;Point&#34;,&#34;coordinates&#34;:[108.647500,25.194722]}" id="NCID0EEHBI" xlink:type="simple">25°11'41"N, 108°38'51"E</named-content></named-content>; alt. 1169.13 m; 03.IX.2021; Chaomei Huang leg. <bold><italic>Paratypes</italic></bold>: China 1♂1♀; Guangxi, Hechi, Huanjiang, Yangmei’ao; <named-content xmlns:xlink="http://www.w3.org/1999/xlink" content-type="dwc:verbatimCoordinates" xlink:type="simple"><named-content content-type="geo-json" specific-use="{&#34;type&#34;:&#34;Point&#34;,&#34;coordinates&#34;:[108.647500,25.194722]}" id="NCID0EPHBI" xlink:type="simple">25°11'41"N, 108°38'51"E</named-content></named-content>; alt. 1169.13 m; 29.VII.2022; Chaomei Huang and Jieling Luo leg.</p></tp:treatment-sec><tp:treatment-sec sec-type="diagnosis" id="SECID0EUHBI"><title>Diagnosis.</title><p>The new species is similar to <italic><tp:taxon-name><tp:taxon-name-part taxon-name-part-type="genus" reg="Macromotettixoides">Macromotettixoides</tp:taxon-name-part><tp:taxon-name-part taxon-name-part-type="species" reg="maoershanensis">maoershanensis</tp:taxon-name-part></tp:taxon-name></italic> sp. nov. from which it differs in width of vertex between eyes 1.3× width of a compound eye (width of vertex between eyes 2.0× width of a compound eye in <italic><tp:taxon-name><tp:taxon-name-part taxon-name-part-type="genus" reg="Macromotettixoides">M.</tp:taxon-name-part><tp:taxon-name-part taxon-name-part-type="species" reg="maoershanensis">maoershanensis</tp:taxon-name-part></tp:taxon-name></italic>); anterior margin of fastigium not surpassing anterior margin of eye (anterior margin of fastigium surpassing anterior margin of eye in <italic><tp:taxon-name><tp:taxon-name-part taxon-name-part-type="genus" reg="Macromotettixoides">M.</tp:taxon-name-part><tp:taxon-name-part taxon-name-part-type="species" reg="maoershanensis">maoershanensis</tp:taxon-name-part></tp:taxon-name></italic>); median carina of pronotum slightly elevated and undulated in profile (median carina of pronotum slightly arc-like in profile in <italic><tp:taxon-name><tp:taxon-name-part taxon-name-part-type="genus" reg="Macromotettixoides">M.</tp:taxon-name-part><tp:taxon-name-part taxon-name-part-type="species" reg="maoershanensis">maoershanensis</tp:taxon-name-part></tp:taxon-name></italic>); ventral margin of middle femora slightly undulate (ventral margin of middle femora distinctly undulate in <italic><tp:taxon-name><tp:taxon-name-part taxon-name-part-type="genus" reg="Macromotettixoides">M.</tp:taxon-name-part><tp:taxon-name-part taxon-name-part-type="species" reg="maoershanensis">maoershanensis</tp:taxon-name-part></tp:taxon-name></italic>). It is also similar to <italic><tp:taxon-name><tp:taxon-name-part taxon-name-part-type="genus" reg="Macromotettixoides">Macromotettixoides</tp:taxon-name-part><tp:taxon-name-part taxon-name-part-type="species" reg="tuberculata">tuberculata</tp:taxon-name-part></tp:taxon-name></italic> Mao, Li &amp; Han, 2020 but differs from the latter by width of vertex between eyes 1.3× width of compound eye (width of vertex between eyes 1.7× width of compound eye in <italic><tp:taxon-name><tp:taxon-name-part taxon-name-part-type="genus" reg="Macromotettixoides">M.</tp:taxon-name-part><tp:taxon-name-part taxon-name-part-type="species" reg="tuberculata">tuberculata</tp:taxon-name-part></tp:taxon-name></italic>); antennal grooves inserted far below inferior margin of compound eyes (antennal grooves inserted between inferior margin of compound eyes); hind pronotal process narrowly rounded (hind pronotal process broad in <italic><tp:taxon-name><tp:taxon-name-part taxon-name-part-type="genus" reg="Macromotettixoides">M.</tp:taxon-name-part><tp:taxon-name-part taxon-name-part-type="species" reg="tuberculata">tuberculata</tp:taxon-name-part></tp:taxon-name></italic>); lower margin of hind process bend upwards at 1/4 and then tilt straight up, lateral carinae of metazona curved (lower margin of hind process and lateral carinae of metazona slightly straight in <italic><tp:taxon-name><tp:taxon-name-part taxon-name-part-type="genus" reg="Macromotettixoides">M.</tp:taxon-name-part><tp:taxon-name-part taxon-name-part-type="species" reg="tuberculata">tuberculata</tp:taxon-name-part></tp:taxon-name></italic>).</p></tp:treatment-sec><tp:treatment-sec sec-type="description" id="SECID0E4KBI"><title>Description.</title><p><bold>Female.</bold> Body size small. Body length 8 mm, pronotum length 6–7 mm, hind femur length 4 mm.</p><p><bold><italic>Head</italic>.</bold> Head and eyes exserted above pronotal surface (Fig. <xref ref-type="fig" rid="F10">10B</xref>). Face and vertex rough, covered with small granules, not fossulae; medial carina erected in anterior half, but absent in posterior half; vertex 1.3× as wide as a compound eye, not surpassing anterior margin of eyes; anterior margin arc and depressed, curved inward and level with the top of the eyes (Fig. <xref ref-type="fig" rid="F10">10C</xref>). In lateral view, frontal ridge and vertex forming a rounded-angle shape; eyes oval and not protruding with vertex; frontal costa rounded between antennal grooves (Fig. <xref ref-type="fig" rid="F10">10D</xref>). In frontal view, frontal costa bifurcated above lateral ocelli, the bifurcation of the frontal costa in the middle of the compound eye height; antennae short, filiform, antennal grooves inserted far below inferior margin of compound eyes, 13-segmented, the 7<sup>th</sup> and 8<sup>th</sup> segments are the longest, ~ 3–3.5× longer than its width, antennal grooves 1.5× as wide as diameter of scapus; lateral ocelli placed at lower one third of inner margin of eyes (Fig. <xref ref-type="fig" rid="F10">10E</xref>).</p><fig id="F10" position="float" orientation="portrait"><object-id xmlns:xlink="http://www.w3.org/1999/xlink" content-type="doi" xlink:type="simple">10.3897/zookeys.1195.112623.figure10</object-id><object-id xmlns:xlink="http://www.w3.org/1999/xlink" content-type="arpha" xlink:type="simple">954E4C54-49B1-5C1F-8211-9FF5E9F6D662</object-id><label>Figure 10.</label><caption><p><italic><tp:taxon-name><tp:taxon-name-part taxon-name-part-type="genus" reg="Macromotettixoides">Macromotettixoides</tp:taxon-name-part><tp:taxon-name-part taxon-name-part-type="species" reg="brachycorna">brachycorna</tp:taxon-name-part></tp:taxon-name></italic> sp. nov., holotype female <bold>A</bold> body, dorsal view <bold>B</bold> the same, lateral view <bold>C</bold> head and anterior part of pronotum, dorsal view <bold>D</bold> head, lateral view <bold>E</bold> head and anterior part of pronotum, frontal view <bold>F</bold> left fore femur, lateral view <bold>G</bold> left mid femur, lateral view.</p></caption><graphic xmlns:xlink="http://www.w3.org/1999/xlink" xlink:href="zookeys-1195-095_article-112623__-g010.jpg" position="float" orientation="portrait" xlink:type="simple" id="oo_1001328.jpg"><uri content-type="original_file" xlink:type="simple">https://binary.pensoft.net/fig/1001328</uri></graphic></fig><p><bold><italic>Thorax</italic>.</bold> The dorsal surface of the pronotum is coarse dorsum with dense granules, anterior margin of pronotum straight; median carina entire and wavy in profile; lateral carinae of prozona slightly parallel; humeral angle obtuse; hind pronotal process narrow and its apex rounded, reaching pregenicular knee (Fig. <xref ref-type="fig" rid="F10">10A</xref>); lower margin of hind process bends upwards at 1/4 and then tilt straight up, lateral carinae of metazona curved, width of the area between the two is 0.9 mm (Fig. <xref ref-type="fig" rid="F10">10B</xref>). Posterior angles of lateral lobes slightly produced outwards, end of posterior angles truncate, posterior margins of lateral lobes of pronotum only with ventral sinus. Tegmina and hind wings invisible.</p><p><bold><italic>Legs</italic>.</bold> Fore femora and middle femora with slightly undulated ventral margins (Fig. <xref ref-type="fig" rid="F10">10F, G</xref>). Hind femora robust and short, 2.3× as long as wide, with carinated and margins finely serrated (Fig. <xref ref-type="fig" rid="F11">11A</xref>); antegenicular denticles and genicular denticles acute; outer side of hind tibia with 5–7 spines, inner side with five or six spines (Fig. <xref ref-type="fig" rid="F11">11B</xref>); length of first segment of posterior tarsi slightly longer than third, three pulvilli of first segment of posterior tarsi are increased in turn, three apices acute (Fig. <xref ref-type="fig" rid="F11">11C</xref>).</p><fig id="F11" position="float" orientation="portrait"><object-id xmlns:xlink="http://www.w3.org/1999/xlink" content-type="doi" xlink:type="simple">10.3897/zookeys.1195.112623.figure11</object-id><object-id xmlns:xlink="http://www.w3.org/1999/xlink" content-type="arpha" xlink:type="simple">CF1430E8-3829-5EAA-BD73-096CFF1FA084</object-id><label>Figure 11.</label><caption><p><italic><tp:taxon-name><tp:taxon-name-part taxon-name-part-type="genus" reg="Macromotettixoides">Macromotettixoides</tp:taxon-name-part><tp:taxon-name-part taxon-name-part-type="species" reg="brachycorna">brachycorna</tp:taxon-name-part></tp:taxon-name></italic> sp. nov., holotype female <bold>A</bold> left hind femur, lateral view <bold>B</bold> left hind tibia, lateral view <bold>C</bold> left posterior tarsus, lateral view <bold>D</bold> subgenital plate of female, lateral view <bold>E</bold> subgenital plate of female, ventral view. male, paratype <bold>F</bold> body in dorsal view <bold>G</bold> body in lateral view.</p></caption><graphic xmlns:xlink="http://www.w3.org/1999/xlink" xlink:href="zookeys-1195-095_article-112623__-g011.jpg" position="float" orientation="portrait" xlink:type="simple" id="oo_1001329.jpg"><uri content-type="original_file" xlink:type="simple">https://binary.pensoft.net/fig/1001329</uri></graphic></fig><p><bold><italic>Abdomen</italic>.</bold> Ovipositor narrow and long (Fig. <xref ref-type="fig" rid="F11">11D, E</xref>), length of upper valvulae 3× its width, upper and lower valvulae with slender saw-like teeth; length of subgenital plate 3.3× its width, middle of posterior margin of subgenital plate triangular projecting.</p><p><bold><italic>Coloration</italic>.</bold> Body dark brown or brown; antennae tawny; hind femur yellowish brown in the middle and dark brown around the sides; hind tibia yellowish brown, with two light rings in the middle.</p><p><bold>Male.</bold> Similar to female, but smaller and narrower (Fig. <xref ref-type="fig" rid="F11">11F, G</xref>). Body length 6 mm, pronotum length 5 mm, hind femur length 4 mm. Width of vertex between eyes 1.5× width of compound eye. Subgenital plate short, cone-shaped, apex bifurcated.</p></tp:treatment-sec><tp:treatment-sec sec-type="etymology" id="SECID0EMQBI"><title>Etymology.</title><p>The specific epithet is derived from <italic>brachycorna</italic>, meaning the antennae are shorter and the number of segments is less.</p></tp:treatment-sec><tp:treatment-sec sec-type="distribution" id="SECID0EUQBI"><title>Distribution.</title><p>China: Guangxi.</p></tp:treatment-sec></tp:taxon-treatment>
